# Supplementary material for: Trimethylamine N-Oxide Response to a Mixed Macronutrient Tolerance Test in a Cohort of Healthy United States Adults
Source: Int J Mol Sci. 2023 Jan 20;24(3):2074. doi: 10.3390/ijms24032074 (PMC9917175; doi:10.3390/ijms24032074)
Supplement: Supplementary file 1 [file ijms-24-02074-s001.zip]

Archive with 2 entries (2 files):
- IJMS_SupplementalTables_221206.pdf
- IJMS_Sup_Figures_230119.pdf
